# Supplementary material for: Physiological and Biochemical Responses of Almond (Prunus dulcis) Cultivars to Drought Stress in Semi-Arid Conditions in Iran
Source: Plants (Basel). 2025 Feb 27;14(5):734. doi: 10.3390/plants14050734 (PMC11902175; doi:10.3390/plants14050734)
Supplement: Supplementary file 1 [file plants-14-00734-s001.zip]

Archive with 1 entries (1 files):
- plants-3450826-supplementary.pdf
